# Supplementary material for: Using Sequence Analyses to Quantitatively Measure Oropharyngeal Swallowing Temporality in Point-of-Care Ultrasound Examinations: A Pilot Study
Source: J Clin Med. 2024 Apr 15;13(8):2288. doi: 10.3390/jcm13082288 (PMC11051012; doi:10.3390/jcm13082288)
Supplement: Supplementary file 1 [file jcm-13-02288-s001.zip]

Archive with 11 entries (10 files):
- videos/
- videos/.DS_Store
- __MACOSX/videos/._.DS_Store
- videos/sample_swallow.mp4
- __MACOSX/videos/._sample_swallow.mp4
- videos/HB.mp4
- __MACOSX/videos/._HB.mp4
- videos/GH.mp4
- __MACOSX/videos/._GH.mp4
- videos/TB.mp4
- __MACOSX/videos/._TB.mp4
